# Supplementary material for: The Colombian scientific elite—Science mapping and a comparison with Nobel Prize laureates using a composite citation indicator
Source: PLoS One. 2022 May 26;17(5):e0269116. doi: 10.1371/journal.pone.0269116 (PMC9135245; doi:10.1371/journal.pone.0269116)
Supplement: S1 Table — Source: the authors based on [68] and personal websites. (XLSX) [file pone.0269116.s001.xlsx]

## Sheet: Hoja1
Supporting information
S1 Table Higher/last academic degree by country and university of the CSE
University by country	Higher/last academic degree				Total
	PhD	Bachelor	Master	Medical specialty
ARG Argentina	1				1
U. Plata	1				1
BEL Belgium	2			1	3
U. Cath. Louvain				1	1
Vrije U. Brussel	2				2
BRA Brazil	2		1		3
F. Oswaldo Cruz	1				1
IMPA	1				1
U. Sao Paulo			1		1
CAN Canada	1				1
U. Montreal	1				1
CHL Chile			1		1
U. Chile			1		1
COL Colombia	11	1	11	1	24
U. Andes			2		2
U. Antioquia	1		1	1	3
U. Militar		1			1
U. Nacional	6		5		11
U. Rosario	1				1
U. Sabana	1				1
U. Valle	1		1		2
U. Ind. Santander			1		1
U.P. Javeriana	1		1		2
DEU Germany	1				1
U. Hannover	1				1
DNK Denmark	1				1
Aarhus U.	1				1
ESP Spain	8				8
U. Autonoma de Madrid	1				1
U. Barcelona	1				1
U. Comp. Madrid	1				1
U. Granada	2				2
U. Laguna	1				1
U. Politec. Catalunya	1				1
U. Sant. Comp.	1				1
FRA France	4				4
Ecole des Hautes Etudes en Sciences Sociales	1				1
U. Paris-III	1				1
U. Paris-VII	1				1
U. Paris-X	1				1
GBR United Kingdom of Great Britain and Northern Ireland	3				3
U. London	1				1
U. Oxford	1				1
U. Warwick	1				1
MEX Mexico	1				1
IPN	1				1
NLD Netherlands	5				5
Agricultural U. - Wageningen	1				1
U. Amsterdam	4				4
SWE Sweden	1				1
Uppsala U.	1				1
USA United States of America	24		3		27
Harvard U.	1				1
Johns Hopkins U.			1		1
Michigan State U.	1				1
MIT	2				2
New School For Social Research	2				2
State U. New York	2				2
Syracuse U.	1				1
Tulane U.	1				1
U. Florida	2				2
U. Maryland	1				1
U. Massachusetts	2				2
U. Mississippi			1		1
U. Missouri	1				1
U. Nebraska	1				1
U. Penn	1				1
U. Pittsburgh	1				1
U. Wisconsin-Madison	2				2
UC Irvine	1				1
Virginia Tech	2				2
Yale U.			1		1
NA					3
Total general	65	1	16	2	87
Source: the authors based on [68] and personal websites.
